# Supplementary material for: Dietary Phospholipids Alleviate Diet-Induced Obesity in Mice: Which Fatty Acids and Which Polar Head
Source: Mar Drugs. 2023 Oct 25;21(11):555. doi: 10.3390/md21110555 (PMC10672366; doi:10.3390/md21110555)
Supplement: Supplementary file 1 [file marinedrugs-21-00555-s001.zip]

Archive with 1 entries (1 files):
- marinedrugs-2656154-supplementary.pdf
